# Supplementary material for: Development and Validation of an Acute Large Animal Model for Type A Aortic Dissection
Source: J Cardiovasc Dev Dis. 2025 Dec 16;12(12):496. doi: 10.3390/jcdd12120496 (PMC12733893; doi:10.3390/jcdd12120496)
Supplement: Supplementary file 1 [file jcdd-12-00496-s001.zip]

Archive with 1 entries (1 files):
- jcdd-3912003-supplementary.pdf
